# Supplementary material for: Linear Polyethyleneimine-Coated Gold Nanoparticles as a Platform for Central Nervous System Targeting
Source: Polymers (Basel). 2026 Jan 22;18(2):298. doi: 10.3390/polym18020298 (PMC12845547; doi:10.3390/polym18020298)
Supplement: Supplementary file 1 [file polymers-18-00298-s001.zip]

Archive with 9 entries (8 files):
- ARRIVE Checklist - Full.pdf
- Figure S9/
- Figure S9/Fig 7E OLN93.tif
- Figure S9/Fig 7F N2A.tif
- Figure S9/Fig 7G bv2.tif
- Figure S9/Fig 7H 3t3.tif
- Supplementary Material.pdf
- Video S1.mp4
- Video S2.mp4
